# Supplementary material for: The Imbibition of Pea (Pisum sativum L.) Seeds in Silver Nitrate Reduces Seed Germination, Seedlings Development and Their Metabolic Profile
Source: Plants (Basel). 2022 Jul 19;11(14):1877. doi: 10.3390/plants11141877 (PMC9323745; doi:10.3390/plants11141877)
Supplement: Supplementary file 1 [file plants-11-01877-s001.zip]

Archive with 1 entries (1 files):
- plants-1766238-supplementary.pdf
